# Supplementary material for: Bioconversion of non-food corn biomass to polyol esters of fatty acid and single-cell oils
Source: Biotechnol Biofuels Bioprod. 2023 Jan 17;16:9. doi: 10.1186/s13068-023-02260-z (PMC9844004; doi:10.1186/s13068-023-02260-z)
Supplement: Supplementary file 3 — Additional file 3: Table S3. qPCR primers for the key genes involved in polyol synthesis in P4R5. [file 13068_2023_2260_MOESM3_ESM.xlsx]

## Sheet: Sheet1
Table S3 qPCR primers for the key genes involving in polyol synthesis in P4R5
Primer	Sequence	Enzyme name	Gene name	Chromosome registration number	Chromosome location	Direction
MtDHs	5’- CCGGCCAACTTCTTCGACA -3’	Mannitol 2-dehydrogenase (EC:1.1.1.67)	MtDH	JAHERV010000053.1	66007-67517	-
MtDHa	5’- AACCTCTTCGGCGTCCTTG -3’
M1Pases	5’- GCCTTCAGTTCACCCGCAC -3’	Mannitol-1-phosphatase (EC:3.1.3.22)	M1PASE	JAHERV010000066.1	54350-56811	+
M1Pasea	5’- TCGAGCGTCTCGATGAACG -3’
HXKs	5’- CAAGAAGGACATGGCCGACT -3’	Hexokinase (EC:2.7.1.1)	HXK	JAHERV010000089.1	41552-43525	-
HXKa	5’- GGAACCCTTCTCCTTGCCAG -3’
MPDHs	5’- CGGGTCCGATGTCCACTACTA -3’	Mannitol-1-phosphate 5-dehydrogenase (EC:1.1.1.17)	MPDH	JAHERV010000089.1	41552-43525	-
MPDHa	5’- GTAGTGTCCGGCCTTGCAGTC -3’
GLKs	5’- ATGTCTCCGCCCTACCTCCT -3’	Glucokinase (EC:2.7.1.2)	GLK	JAHERV010000093.1	70510-72388	+
GLKa	5’- CGGGATGTGCATGAAGGTGT -3’
PGIs	5’- TCAACAAGTTCTCGCGCACC -3’	Glucose-6-phosphate isomerase (EC:5.3.1.9)	PGI1	JAHERV01000008.1	320081-322386	+
PGIa	5’- ACGGTCCTCGGACGTGTTGA -3’
G6PDs	5’- ACTGCCAACCCGGAGAGAAC -3’	Glucose-6-phosphate 1-dehydrogenase (EC:1.1.1.49)	G6PD	JAHERV010000056.1	85859-88321	+
G6PDa	5’- CCGTTGTTGTAGAGGCCGAA -3’
6PGLs	5’- CCCTGGGACAAGTGGGAGAT -3’	6-Phosphogluconolactonase (EC:3.1.1.31)	PGLS	JAHERV0100000148.1	10811-11765	+
6PGLa	5’- TGCTTCTCGTAGTCGTCGGC -3’
PGDs	5’- CGACGCAAGAGCAAGGTGGT -3’	6-Phosphogluconate dehydrogenase (EC:1.1.1.44)	PGD	JAHERV010000059.1	2-3812	-
PGDa	5’- AGAGATGAGCATCCTCCGGC -3’
D-RPEs	5’- CTGGTTTCGTCCCCCATCAA -3’	Ribulose-phosphate 3-epimerase 1 (EC:5.1.3.1)	RPE1	JAHERV0100000108.1	10735-12206	+
D-RPEa	5’- ACCCAGCCGAGGGTGTAGAA -3’
L-RPEs	5’- CTGGTTTCGTCCCCCATCAA -3’	Ribulose-phosphate 3-epimerase 2 (EC:5.1.3.1)	RPE2	JAHERV0100000108.1	10735-12206	+
L-RPEa	5’- ACCCAGCCGAGGGTGTAGAA -3’
D-XKs	5’- GCTAAAGGCGTGTGTGCTCG -3’	Xylulose kinase (EC:2.7.1.17)	XKS1	JAHERV0100000150.1	1775-5082	+
D-XKa	5’- CGAGCGAGCTTCTCAAGGAG -3’
ARD1s	5’- AGCCTACTTTCAACGTGCCG -3’	D-arabinitol dehydrogenase (EC:1.1.1.287)	ARD1	JAHERV010000063.1	30740-32350	-
ARD1a	5’- TCCGATGTCGCCAGTCATGT -3’
D-rbtKs	5’- GCGGCTCAATCAACATCGAC -3’	D-ribulokinase (EC:2.7.1.47)	RBTK	JAHERV01000007.1	30801-32250	-
D-rbtKa	5’- AGAGAGCTGTGCGTCCGTGT -3’
PRKs	5’- CCCTCCCAAGACTGGCACA -3’	L-ribulose-5-phosphate 3-epimerase (EC:5.1.3.22)	SGBU	JAHERV010000045.1	31395:32718	-
PRKa	5’- CATGGTGGTCGAGCCCGTA -3’
ARDHs	5’- ACATCACCATCCCCTACCCC -3’	D-arabinitol 2-dehydrogenase (EC:1.1.1.250)	ARDH	JAHERV010000070.1	17570-19719	+
ARDHa	5’- CGGTCACAACGCAGACCTTG -3’
D-XRs	5’- TCAAGGACTCGGGCATCAAG -3’	D-xylose reductase (EC:1.1.1.307)	XYL2	JAHERV0100000157.1	2454-4055	+
D-XRa	5’- CCGGCCAGTGCATGAGGTAT -3’
ARs	5’- ATGTCTGCCGTCCCCTCTGT -3’	Aldehyde reductase (EC:1.1.1.21)	GRE3	JAHERV010000085.1	7635-8986	-
ARa	5’- GCCGATAGCCTTCTGGTTGC -3’
D-AIs	5’- CAAGCAGTCGAACCTCCCCT -3’	D-arabinose isomerase (EC:5.3.1.3)	FUCI	JAHERV010000019.1	103588-105522	+
D-AIa	5’- AGAGGAGGACGAGGGACCG -3’
LADs	5’- GCGCGACCCGTCTAAGAAT -3’	L-arabinitol 4-dehydrogenase (EC:1.1.1.12)	LAD1	JAHERV010000067.1	104109-105590	-
LADa	5’- CATAGTGTCGCCGATGCGT -3’
L-XRs	5’- CGCTACCTCTCCAACCGCA -3’	L-xylulose reductase (EC:1.1.1.10)	XYL1	JAHERV010000048.1	128424-132610	+
L-XRa	5’- GAGTCTCGTGCCGCGATTG -3’
L-XKs	5’- ACCAGTGGGCCGACATCAT -3’	L-xylulokinase (EC:2.7.1.53)	XKIA	JAHERV01000007.1	373774-376799	+
L-XKa	5’- GCGATTCCGACGCACTTGA -3’
TKs	5’- CGAACCAGGACGACCAGAAG -3’	Transketolase (EC:2.2.1.1)	TKL1	JAHERV010000055.1	23143-26250	+
TKa	5’- GACGGGTTGCACTGGAAGAA -3’
D-XlRs	5’- CGGGTCCGATGTCCACTACTA -3’	D-xylose reductase (EC:1.1.1.9)	XYL3	JAHERV010000089.1	41552-43525	-
D-XlRa	5’- GTAGTGTCCGGCCTTGCAGTC -3’
Rp β-actins	5’- GGCATCCACGAGACGACCTA -3’	β-Actin	ACTIN	JAHERV010000047.1	27402-29437	+
Rp β-actina	5’- CATGACAATGTTGCCGTAGAGGT -3’
